# Supplementary material for: Endoscopic Submucosal Dissection (ESD) for the Management of Fibrotic Non-Lifting Colorectal Lesions (NLCLs): Results from a Large Multicenter Retrospective Study
Source: Cancers (Basel). 2025 Apr 6;17(7):1242. doi: 10.3390/cancers17071242 (PMC11987842; doi:10.3390/cancers17071242)
Supplement: Supplementary file 1 [file cancers-17-01242-s001.zip]

Archive with 1 entries (1 files):
- cancers-3459907-supplementary.pdf
